# Supplementary material for: Metabolomics Approach Revealed Polyunsaturated Fatty Acid Disorders as Pathogenesis for Chronic Pancreatitis−Induced Osteoporosis in Mice
Source: Metabolites. 2025 Mar 3;15(3):173. doi: 10.3390/metabo15030173 (PMC11944031; doi:10.3390/metabo15030173)
Supplement: Supplementary file 1 [file metabolites-15-00173-s001.zip]

Archive with 1 entries (1 files):
- metabolites-3446108-supplementary.pdf
